# Supplementary material for: Transcriptomic and Mutational Analysis Discovering Distinct Molecular Characteristics Among Chinese Thymic Epithelial Tumor Patients
Source: Front Oncol. 2021 Sep 8;11:647512. doi: 10.3389/fonc.2021.647512 (PMC8456088; doi:10.3389/fonc.2021.647512)
Supplement: Supplementary file 4 [file Table_3.xlsx]

## Sheet: Table S3
Table S3. List of the genes in the NGS panel and the corresponding Ensembl IDs.
Gene Name	Ensembl ID
ABL1	ENSG00000097007
ABL2	ENSG00000143322
ACER2	ENSG00000177076
ACVR1B	ENSG00000135503
ACVR2A	ENSG00000121989
ADAMTS12	ENSG00000151388
ADAMTS16	ENSG00000145536
ADAMTS20	ENSG00000173157
ADGRB3	ENSG00000135298
AGRA2	ENSG00000020181
AK5	ENSG00000154027
AKR1B10	ENSG00000198074
AKT1	ENSG00000142208
AKT2	ENSG00000105221
AKT3	ENSG00000117020
ALK	ENSG00000171094
AMER1	ENSG00000184675
ANTXR1	ENSG00000169604
APC	ENSG00000134982
APCDD1	ENSG00000154856
AR	ENSG00000169083
ARAF	ENSG00000078061
ARFRP1	ENSG00000101246
ARID1A	ENSG00000117713
ARID1B	ENSG00000049618
ARID2	ENSG00000189079
ASPSCR1	ENSG00000169696
ASXL1	ENSG00000171456
ATM	ENSG00000149311
ATR	ENSG00000175054
ATRX	ENSG00000085224
AURKA	ENSG00000087586
AURKB	ENSG00000178999
AXIN1	ENSG00000103126
AXL	ENSG00000167601
BAD	ENSG00000002330
BAK1	ENSG00000030110
BAP1	ENSG00000163930
BARD1	ENSG00000138376
BCL2	ENSG00000171791
BCL2L1	ENSG00000171552
BCL2L11	ENSG00000153094
BCL2L2	ENSG00000129473
BCL7A	ENSG00000110987
BCOR	ENSG00000183337
BCORL1	ENSG00000085185
BCR	ENSG00000186716
BHLHE40	ENSG00000134107
BIRC5	ENSG00000089685
BLM	ENSG00000197299
BRAF	ENSG00000157764
BRCA1	ENSG00000012048
BRCA2	ENSG00000139618
BRD1	ENSG00000100425
BRD3	ENSG00000169925
BRD4	ENSG00000141867
BRIP1	ENSG00000136492
BTG1	ENSG00000133639
BTK	ENSG00000010671
CARD11	ENSG00000198286
CASP3	ENSG00000164305
CASP8	ENSG00000064012
CBFB	ENSG00000067955
CBL	ENSG00000110395
CCND1	ENSG00000110092
CCND2	ENSG00000118971
CCND3	ENSG00000112576
CCNE1	ENSG00000105173
CD274	ENSG00000120217
CD74	ENSG00000019582
CD79A	ENSG00000105369
CD79B	ENSG00000007312
CDC73	ENSG00000134371
CDH1	ENSG00000039068
CDK12	ENSG00000167258
CDK2	ENSG00000123374
CDK4	ENSG00000135446
CDK6	ENSG00000105810
CDK8	ENSG00000132964
CDKN1A	ENSG00000124762
CDKN1B	ENSG00000111276
CDKN2A	ENSG00000147889
CDKN2B	ENSG00000147883
CDKN2B-AS1	ENSG00000240498
CDKN2C	ENSG00000123080
CDKN2D	ENSG00000129355
CEBPA	ENSG00000245848
CEBPB	ENSG00000172216
CHD2	ENSG00000173575
CHD4	ENSG00000111642
CHEK1	ENSG00000149554
CHEK2	ENSG00000183765
CIC	ENSG00000079432
CREB1	ENSG00000118260
CREBBP	ENSG00000005339
CRKL	ENSG00000099942
CRLF2	ENSG00000205755
CRTC1	ENSG00000105662
CSF1R	ENSG00000182578
CTCF	ENSG00000102974
CTLA4	ENSG00000163599
CTNNA1	ENSG00000044115
CTNNB1	ENSG00000168036
CUL3	ENSG00000036257
CYLD	ENSG00000083799
CYP17A1	ENSG00000148795
CYP2C19	ENSG00000165841
CYP2D6	ENSG00000100197
CYP3A4	ENSG00000160868
DAG1	ENSG00000173402
DAXX	ENSG00000204209
DDR2	ENSG00000162733
DICER1	ENSG00000100697
DIRAS3	ENSG00000162595
DNMT1	ENSG00000130816
DNMT3A	ENSG00000119772
DNMT3B	ENSG00000088305
DOT1L	ENSG00000104885
DSCAM	ENSG00000171587
DUSP6	ENSG00000139318
EDNRA	ENSG00000151617
EGFR	ENSG00000146648
ELAC2	ENSG00000006744
ELF3	ENSG00000163435
EML4	ENSG00000143924
EMSY	ENSG00000158636
EP300	ENSG00000100393
EPCAM	ENSG00000119888
EPHA2	ENSG00000142627
EPHA3	ENSG00000044524
EPHA5	ENSG00000145242
EPHA7	ENSG00000135333
EPHB1	ENSG00000154928
EPHB2	ENSG00000133216
EPHB6	ENSG00000106123
ERBB2	ENSG00000141736
ERBB3	ENSG00000065361
ERBB4	ENSG00000178568
ERCC1	ENSG00000012061
ERCC2	ENSG00000104884
ERCC3	ENSG00000163161
ERG	ENSG00000157554
ERRFI1	ENSG00000116285
ESR1	ENSG00000091831
ETV1	ENSG00000006468
ETV4	ENSG00000175832
ETV6	ENSG00000139083
EWSR1	ENSG00000182944
EZH2	ENSG00000106462
FANCA	ENSG00000187741
FANCC	ENSG00000158169
FANCD2	ENSG00000144554
FANCE	ENSG00000112039
FANCF	ENSG00000183161
FANCG	ENSG00000221829
FANCL	ENSG00000115392
FAS	ENSG00000026103
FAT1	ENSG00000083857
FBXW7	ENSG00000109670
FGF10	ENSG00000070193
FGF12	ENSG00000114279
FGF14	ENSG00000102466
FGF19	ENSG00000162344
FGF23	ENSG00000118972
FGF3	ENSG00000186895
FGF4	ENSG00000075388
FGF6	ENSG00000111241
FGF7	ENSG00000140285
FGFR1	ENSG00000077782
FGFR2	ENSG00000066468
FGFR3	ENSG00000068078
FGFR4	ENSG00000160867
FH	ENSG00000091483
FLCN	ENSG00000154803
FLI1	ENSG00000151702
FLT3	ENSG00000122025
FLT4	ENSG00000037280
FOXL2	ENSG00000183770
FOXM1	ENSG00000111206
FOXO1	ENSG00000150907
FOXO3	ENSG00000118689
FOXP1	ENSG00000114861
FOXP3	ENSG00000049768
FRS2	ENSG00000166225
FUBP1	ENSG00000162613
GAB1	ENSG00000109458
GABRA6	ENSG00000145863
GATA1	ENSG00000102145
GATA2	ENSG00000179348
GATA3	ENSG00000107485
GATA4	ENSG00000136574
GATA6	ENSG00000141448
GID4	ENSG00000141034
GLI1	ENSG00000111087
GNA11	ENSG00000088256
GNA13	ENSG00000120063
GNAQ	ENSG00000156052
GNAS	ENSG00000087460
GNRHR	ENSG00000109163
GRB2	ENSG00000177885
GRIN2A	ENSG00000183454
GRM3	ENSG00000198822
GRM8	ENSG00000179603
GSK3B	ENSG00000082701
GSTP1	ENSG00000084207
H19	ENSG00000130600
H3F3A	ENSG00000163041
HDAC1	ENSG00000116478
HDAC2	ENSG00000196591
HDAC3	ENSG00000171720
HDAC4	ENSG00000068024
HDAC6	ENSG00000094631
HDAC8	ENSG00000147099
HGF	ENSG00000019991
HMGA2	ENSG00000149948
HNF1A	ENSG00000135100
HOXA-AS2	ENSG00000253552
HRAS	ENSG00000174775
HRH2	ENSG00000113749
HSD3B1	ENSG00000203857
HSP90AA1	ENSG00000080824
HSPA4	ENSG00000170606
IDH1	ENSG00000138413
IDH2	ENSG00000182054
IFNAR1	ENSG00000142166
IFNAR2	ENSG00000159110
IGF1	ENSG00000017427
IGF1R	ENSG00000140443
IGF2	ENSG00000167244
IGH	NA
IKBKE	ENSG00000263528
IKZF1	ENSG00000185811
IL7R	ENSG00000168685
ING1	ENSG00000153487
ING4	ENSG00000111653
INHBA	ENSG00000122641
INPP4B	ENSG00000109452
IRF2	ENSG00000168310
IRF4	ENSG00000137265
IRS2	ENSG00000185950
JAK1	ENSG00000162434
JAK2	ENSG00000096968
JAK3	ENSG00000105639
JUN	ENSG00000177606
KAT6A	ENSG00000083168
KAT6B	ENSG00000156650
KDM5A	ENSG00000073614
KDM5C	ENSG00000126012
KDM6A	ENSG00000147050
KDR	ENSG00000128052
KEAP1	ENSG00000079999
KEL	ENSG00000197993
KIAA1549	ENSG00000122778
KIF5B	ENSG00000170759
KIT	ENSG00000157404
KLF4	ENSG00000136826
KLHL6	ENSG00000172578
KMT2A	ENSG00000118058
KMT2C	ENSG00000055609
KMT2D	ENSG00000167548
KRAS	ENSG00000133703
LMO1	ENSG00000166407
LPP	ENSG00000145012
LRP1B	ENSG00000168702
LYN	ENSG00000254087
LZTR1	ENSG00000099949
MAGI2	ENSG00000187391
MALAT1	ENSG00000251562
MAML2	ENSG00000184384
MAP2K1	ENSG00000169032
MAP2K2	ENSG00000126934
MAP2K4	ENSG00000065559
MAP3K1	ENSG00000095015
MAPK1	ENSG00000100030
MAPK3	ENSG00000102882
MAPK8	ENSG00000107643
MAPK8IP1	ENSG00000121653
MAX	ENSG00000125952
MAZ	ENSG00000103495
MCL1	ENSG00000143384
MDM2	ENSG00000135679
MDM4	ENSG00000198625
MED12	ENSG00000184634
MEF2B	ENSG00000213999
MEN1	ENSG00000133895
MET	ENSG00000105976
MITF	ENSG00000187098
MLH1	ENSG00000076242
MMP9	ENSG00000100985
MPL	ENSG00000117400
MRE11	ENSG00000020922
MSH2	ENSG00000095002
MSH4	ENSG00000057468
MSH5	ENSG00000204410
MSH6	ENSG00000116062
MSR1	ENSG00000038945
MTA3	ENSG00000057935
MTOR	ENSG00000198793
MUC1	ENSG00000185499
MUC16	ENSG00000181143
MUTYH	ENSG00000132781
MXI1	ENSG00000119950
MYC	ENSG00000136997
MYCL	ENSG00000116990
MYCN	ENSG00000134323
MYD88	ENSG00000172936
NBN	ENSG00000104320
NF1	ENSG00000196712
NF2	ENSG00000186575
NFE2L2	ENSG00000116044
NFKBIA	ENSG00000100906
NKX2-1	ENSG00000136352
NOTCH1	ENSG00000148400
NOTCH2	ENSG00000134250
NOTCH3	ENSG00000074181
NOTCH4	ENSG00000204301
NPM1	ENSG00000181163
NR4A3	ENSG00000119508
NRAS	ENSG00000213281
NSD1	ENSG00000165671
NSD2	ENSG00000109685
NSD3	ENSG00000147548
NTRK1	ENSG00000198400
NTRK2	ENSG00000148053
NTRK3	ENSG00000140538
NUP93	ENSG00000102900
PAK3	ENSG00000077264
PALB2	ENSG00000083093
PARP1	ENSG00000143799
PARP2	ENSG00000129484
PARP3	ENSG00000041880
PARP4	ENSG00000102699
PAX5	ENSG00000196092
PBRM1	ENSG00000163939
PBX1	ENSG00000185630
PDCD1	ENSG00000188389
PDCD1LG2	ENSG00000197646
PDGFRA	ENSG00000134853
PDGFRB	ENSG00000113721
PDK1	ENSG00000152256
PIGF	ENSG00000151665
PIK3C2A	ENSG00000011405
PIK3C2B	ENSG00000133056
PIK3C2G	ENSG00000139144
PIK3C3	ENSG00000078142
PIK3CA	ENSG00000121879
PIK3CB	ENSG00000051382
PIK3CG	ENSG00000105851
PIK3R1	ENSG00000145675
PIK3R2	ENSG00000105647
PIM1	ENSG00000137193
PLCG2	ENSG00000197943
PLK1	ENSG00000166851
PML	ENSG00000140464
PMS2	ENSG00000122512
POLD1	ENSG00000062822
POLE	ENSG00000177084
POU5F1	ENSG00000204531
PPP2R1A	ENSG00000105568
PRDM1	ENSG00000057657
PREX2	ENSG00000046889
PRKAR1A	ENSG00000108946
PRKCA	ENSG00000154229
PRKCB	ENSG00000166501
PRKCI	ENSG00000163558
PRKDC	ENSG00000253729
PRKN	ENSG00000185345
PRSS8	ENSG00000052344
PTCH1	ENSG00000185920
PTEN	ENSG00000171862
PTK2	ENSG00000169398
PTK2B	ENSG00000120899
PTPN11	ENSG00000179295
QKI	ENSG00000112531
RAC1	ENSG00000136238
RAD21	ENSG00000164754
RAD50	ENSG00000113522
RAD51	ENSG00000051180
RAF1	ENSG00000132155
RANBP2	ENSG00000153201
RARA	ENSG00000131759
RARB	ENSG00000077092
RARG	ENSG00000172819
RB1	ENSG00000139687
RBM10	ENSG00000182872
RCOR1	ENSG00000089902
RET	ENSG00000165731
RICTOR	ENSG00000164327
RNASEL	ENSG00000135828
RNF43	ENSG00000108375
RORC	ENSG00000143365
ROS1	ENSG00000047936
RPTOR	ENSG00000141564
RUNX1	ENSG00000159216
RUNX1T1	ENSG00000079102
RUNX3	ENSG00000020633
SDHA	ENSG00000073578
SDHB	ENSG00000117118
SDHC	ENSG00000143252
SDHD	ENSG00000204370
SETD2	ENSG00000181555
SF3B1	ENSG00000115524
SHC1	ENSG00000160691
SLIT2	ENSG00000145147
SMAD2	ENSG00000175387
SMAD3	ENSG00000166949
SMAD4	ENSG00000141646
SMARCA2	ENSG00000080503
SMARCA4	ENSG00000127616
SMARCB1	ENSG00000099956
SMARCD1	ENSG00000066117
SMC3	ENSG00000108055
SMO	ENSG00000128602
SNCAIP	ENSG00000064692
SOCS1	ENSG00000185338
SOS1	ENSG00000115904
SOX10	ENSG00000100146
SOX2	ENSG00000181449
SOX9	ENSG00000125398
SPEN	ENSG00000065526
SPOP	ENSG00000121067
SPP1	ENSG00000118785
SPTA1	ENSG00000163554
SRC	ENSG00000197122
SRD5A2	ENSG00000277893
STAG2	ENSG00000101972
STAT3	ENSG00000168610
STAT4	ENSG00000138378
STAT5A	ENSG00000126561
STAT5B	ENSG00000173757
STK11	ENSG00000118046
SUFU	ENSG00000107882
SYK	ENSG00000165025
TAF1	ENSG00000147133
TAF15	ENSG00000270647
TBX21	ENSG00000073861
TBX3	ENSG00000135111
TCF3	ENSG00000071564
TENT5C	ENSG00000183508
TERC	ENSG00000270141
TERT	ENSG00000164362
TET1	ENSG00000138336
TET2	ENSG00000168769
TFE3	ENSG00000068323
TGFB1	ENSG00000105329
TGFBR2	ENSG00000163513
TLR4	ENSG00000136869
TMPRSS2	ENSG00000184012
TNFAIP3	ENSG00000118503
TNFRSF13B	ENSG00000240505
TNFRSF14	ENSG00000157873
TNFRSF8	ENSG00000120949
TOP1	ENSG00000198900
TOP2A	ENSG00000131747
TOP2B	ENSG00000077097
TP53	ENSG00000141510
TRAF6	ENSG00000175104
TRIM33	ENSG00000197323
TSC1	ENSG00000165699
TSC2	ENSG00000103197
TSHR	ENSG00000165409
U2AF1	ENSG00000160201
UGT1A1	ENSG00000241635
VEGFA	ENSG00000112715
VEGFB	ENSG00000173511
VHL	ENSG00000134086
WDFY2	ENSG00000139668
WISP3	ENSG00000112761
WT1	ENSG00000184937
XIST	ENSG00000229807
XPO1	ENSG00000082898
YY1	ENSG00000100811
ZBTB2	ENSG00000181472
ZNF143	ENSG00000166478
ZNF217	ENSG00000171940
ZNF703	ENSG00000183779

## Sheet: Table S4
Table S4. Pathways involved for the mutated genes in the 27 TET samples.
KEGG ID	Pathway Name	Gene Number	FDR (q-value)	Ensembl ID	Gene Name
5200	Pathways in cancer	15	8.13e-14	ENSP00000234420,ENSP00000263253,ENSP00000263826,ENSP00000263967,ENSP00000267163,ENSP00000286301,ENSP00000289153,ENSP00000304669,ENSP00000335153,ENSP00000341189,ENSP00000352336,ENSP00000358548,ENSP00000361405,ENSP00000363822,ENSP00000431418	AKT3,AR,CSF1R,CTNNA1,EP300,HSP90AA1,MMP9,MSH6,NRAS,NTRK1,PIK3CA,PIK3CB,PLCG2,PTK2,RB1
4014	Ras signaling pathway	9	7.18e-08	ENSP00000263826,ENSP00000263967,ENSP00000286301,ENSP00000289153,ENSP00000292408,ENSP00000351015,ENSP00000352336,ENSP00000358548,ENSP00000427562	ABL2,AKT3,CSF1R,FGFR4,NF1,NRAS,PIK3CA,PIK3CB,PLCG2
4151	PI3K-Akt signaling pathway	10	1.55e-07	ENSP00000263826,ENSP00000263967,ENSP00000286301,ENSP00000289153,ENSP00000292408,ENSP00000298552,ENSP00000335153,ENSP00000341189,ENSP00000343957,ENSP00000358548	AKT3,CSF1R,FGFR4,HSP90AA1,IFNAR2,NRAS,PIK3CA,PIK3CB,PTK2,TSC1

## Sheet: Table S5
Table S5. Detection of GTF2I L424H mutation in the TET samples. ND-not detected
Subtype	Patient ID	Mutation Frequency
A	P1	0.418398
A	P2	ND
AB	P3	0.30625
AB	P4	0.204167
AB	P5	0.206897
AB	P6	0.206731
AB	P7	0.242647
AB	P8	0.202614
B1	P9	ND
B1	P10	ND
B1	P11	ND
B1	P12	ND
B2	P13	0.237443
B2	P14	ND
B2	P15	0.148718
B2	P16	ND
B2	P17	ND
B2	P18	ND
B2	P19	ND
B3	P20	ND
B3	P21	0.442804
B3	P22	ND
B3	P23	ND
B3	P24	0.422535
TC	P25	ND
TC	P26	ND
TC	P27	ND

## Sheet: Table S6
Table S6. Genes differential expressed between the MG+ and MG- groups.
Ensembl ID	Gene Name
ENSG00000101098	RIMS4
ENSG00000120471	TP53AIP1
ENSG00000018625	ATP1A2
ENSG00000061455	PRDM6
ENSG00000132854	KANK4
ENSG00000171772	SYCE1
ENSG00000182580	EPHB3
ENSG00000170153	RNF150
ENSG00000187244	BCAM
ENSG00000130294	KIF1A
ENSG00000085741	WNT11
ENSG00000166448	TMEM130
ENSG00000203907	OOEP
ENSG00000010932	FMO1
ENSG00000079102	RUNX1T1
ENSG00000112530	PACRG
ENSG00000159307	SCUBE1
ENSG00000171533	MAP6
ENSG00000198759	EGFL6
ENSG00000186377	CYP4X1
ENSG00000007062	PROM1
ENSG00000123572	NRK
ENSG00000163739	CXCL1
ENSG00000196616	ADH1B
ENSG00000102452	NALCN
ENSG00000121297	TSHZ3
ENSG00000168079	SCARA5
ENSG00000170381	SEMA3E
ENSG00000197576	HOXA4
ENSG00000181656	GPR88
ENSG00000111052	LIN7A
ENSG00000118702	GHRH
ENSG00000131711	MAP1B
ENSG00000178860	MSC
ENSG00000162998	FRZB
ENSG00000105419	MEIS3
ENSG00000164330	EBF1
ENSG00000273047	AL121845.2
ENSG00000105376	ICAM5
ENSG00000114948	ADAM23
ENSG00000176842	IRX5
ENSG00000080007	DDX43
ENSG00000166482	MFAP4
ENSG00000171951	SCG2
ENSG00000158089	GALNT14
ENSG00000122870	BICC1
ENSG00000128283	CDC42EP1
ENSG00000156284	CLDN8
ENSG00000113248	PCDHB15
ENSG00000138772	ANXA3
ENSG00000158815	FGF17
ENSG00000138829	FBN2
ENSG00000117525	F3
ENSG00000135744	AGT
ENSG00000165215	CLDN3
ENSG00000148600	CDHR1
ENSG00000137819	PAQR5
ENSG00000188517	COL25A1
ENSG00000183853	KIRREL1
ENSG00000131080	EDA2R
ENSG00000176153	GPX2
ENSG00000150551	LYPD1
ENSG00000169031	COL4A3
ENSG00000058085	LAMC2
ENSG00000137691	CFAP300
ENSG00000140538	NTRK3
ENSG00000152078	TMEM56
ENSG00000159714	ZDHHC1
ENSG00000169894	MUC3A
ENSG00000171130	ATP6V0E2
ENSG00000049089	COL9A2
ENSG00000099998	GGT5
ENSG00000181541	MAB21L2
ENSG00000243156	MICAL3
ENSG00000106772	PRUNE2
ENSG00000166833	NAV2
ENSG00000169184	MN1
ENSG00000187068	C3orf70
ENSG00000105371	ICAM4
ENSG00000105696	TMEM59L
ENSG00000176485	PLA2G16
ENSG00000185551	NR2F2
ENSG00000187546	AGMO
ENSG00000169992	NLGN2
ENSG00000186493	C5orf38
ENSG00000204682	CASC10
ENSG00000107821	KAZALD1
ENSG00000114019	AMOTL2
ENSG00000115414	FN1
ENSG00000118257	NRP2
ENSG00000124134	KCNS1
ENSG00000125378	BMP4
ENSG00000127325	BEST3
ENSG00000154721	JAM2
ENSG00000168280	KIF5C
ENSG00000169604	ANTXR1
ENSG00000182463	TSHZ2
ENSG00000183722	LHFPL6
ENSG00000242732	RTL5
ENSG00000106025	TSPAN12
ENSG00000133424	LARGE1
ENSG00000143669	LYST
ENSG00000198719	DLL1
ENSG00000064651	SLC12A2
ENSG00000235961	PNMA6A
ENSG00000168874	ATOH8
ENSG00000197380	DACT3
ENSG00000187210	GCNT1
ENSG00000231672	DIRC3
ENSG00000182732	RGS6
ENSG00000114853	ZBTB47
ENSG00000160963	COL26A1
ENSG00000186141	POLR3C
ENSG00000211445	GPX3
ENSG00000133116	KL
ENSG00000156218	ADAMTSL3
ENSG00000175352	NRIP3
ENSG00000160801	PTH1R
ENSG00000166073	GPR176
ENSG00000022267	FHL1
ENSG00000168140	VASN
ENSG00000168994	PXDC1
ENSG00000130881	LRP3
ENSG00000164176	EDIL3
ENSG00000198598	MMP17
ENSG00000149380	P4HA3
ENSG00000155011	DKK2
ENSG00000182489	XKRX
ENSG00000047648	ARHGAP6
ENSG00000133083	DCLK1
ENSG00000169122	FAM110B
ENSG00000106536	POU6F2
ENSG00000277149	TYW1B
ENSG00000082497	SERTAD4
ENSG00000120915	EPHX2
ENSG00000154736	ADAMTS5
ENSG00000169902	TPST1
ENSG00000143867	OSR1
ENSG00000083454	P2RX5
ENSG00000109436	TBC1D9
ENSG00000134363	FST
ENSG00000137285	TUBB2B
ENSG00000139292	LGR5
ENSG00000153246	PLA2R1
ENSG00000163710	PCOLCE2
ENSG00000170456	DENND5B
ENSG00000181408	UTS2R
ENSG00000184083	FAM120C
ENSG00000187955	COL14A1
